# Supplementary material for: Anti-tumor target screening of sea cucumber saponin Frondoside A: a bioinformatics and molecular docking analysis
Source: Front Oncol. 2023 Dec 8;13:1307838. doi: 10.3389/fonc.2023.1307838 (PMC10739435; doi:10.3389/fonc.2023.1307838)
Supplement: Supplementary file 1 [file Table_1.xlsx]

## Sheet: Cell Viability Assay of HepG2
	blank	100	100	100
	EPI	78.8056	78.6796	77.2718
Frondoside A(uM)	1	80.549	79.2213	77.9606
	1.5	61.4514	62.7871	61.2318
	2	52.5262	55.428	54.8654
	2.5	6.63029	6.4573	7.14461

## Sheet: Cell Viability Assay of Panc02
	blank	100	100	100
	EPI	60.3642	64.9069	64.0168
Frondoside A(uM)	1	88.4421	87.7203	85.5435
	1.5	51.4339	47.0275	42.2078
	2	32.7436	35.6781	33.0097

## Sheet: Cell Viability Assay of UM-UC-3
	blank	100	100	100
	EPI	42.3497	44.1558	45.4478
Frondoside A(uM)	1	49.1803	51.2987	52.8497
	1.5	22.4472	34.4887	32.2638
	2	6.55738	5.77201	7.03183

## Sheet: Cell Migration Assay of HepG2
	blank			EPI			Frondoside A
12h	38.6885	35.6885	39.8852	34.8315	31.8315	36.8315	30.3333	28.3333	29.3333
24h	90.1639	93.1639	87.1639	75.2809	72.2809	77.2809	54.8387	52.8387	56.8387

## Sheet: Cell Migration Assay of Panc02
	blank			EPI			Frondoside A
12h	29.5082	26.5082	30.5082	27.2727	23.2727	29.2727	23.6111	22.5556	25.5556
24h	70.4918	73.4918	69.4918	43.9394	40.9394	45.9394	37.7222	30.7222	34.7222

## Sheet: Cell Migration Assay of UM-UC-3
	blank			EPI			Frondoside A
12h	27.3684	25.3684	29.3684	24.1758	26.1758	22.1758	8.97436	14.9744	10.9744
24h	62.1053	66.1053	57.1053	46.1538	49.1538	43.1538	19.2308	17.2308	21.2308
