# Supplementary material for: Anti-tumor target screening of sea cucumber saponin Frondoside A: a bioinformatics and molecular docking analysis
Source: Front Oncol. 2023 Dec 8;13:1307838. doi: 10.3389/fonc.2023.1307838 (PMC10739435; doi:10.3389/fonc.2023.1307838)
Supplement: Supplementary file 2 [file Table_2.xlsx]

## Sheet: Liver cancer
mitotic checkpoint complex	3	CC
insulin-like growth factor ternary complex	3
membrane attack complex	5
IgG immunoglobulin complex	5
platelet dense granule lumen	6						mitotic checkpoint complex	insulin-like growth factor ternary complex	membrane attack complex	IgG immunoglobulin complex	platelet dense granule lumen	CMG complex	endocytic vesicle lumen	collagen trimer	peroxisomal matrix	high-density lipoprotein particle	membrane raft	basolateral plasma membrane	apical part of cell	endoplasmic reticulum lumen	chromosomal region	external side of plasma membrane	spindle	secretory granule lumen	mitochondrial matrix	blood microparticle	xenobiotic glucuronidation	acute-phase response	cellular amino acid biosynthetic process	complement activation	response to alcohol	cellular hormone metabolic process	response to toxic substance	organic cyclic compound catabolic process	lipid catabolic process	sulfur compound metabolic process	response to extracellular stimulus	regulation of cell cycle process	response to inorganic substance	steroid metabolic process	negative regulation of catalytic activity	mitotic cell cycle process	response to hormone	small molecule catabolic process	response to xenobiotic stimulus	monocarboxylic acid metabolic process	estrogen 16-alpha-hydroxylase activity	NAD-retinol dehydrogenase activity	fatty acid ligase activity
CMG complex	7						3	3	5	5	6	7	7	11	13	14	21	23	26	34	36	36	37	43	44	45	10	19	20	28	37	38	38	44	47	48	53	59	60	61	61	62	68	75	76	109	6	8	9
endocytic vesicle lumen	7
collagen trimer	11
peroxisomal matrix	13					TOPGO富集	external side of plasma membrane	spindle	secretory granule lumen	mitochondrial matrix	blood microparticle	mitotic cell cycle process	response to hormone	small molecule catabolic process	response to xenobiotic stimulus	monocarboxylic acid metabolic process	amide binding	ATP-dependent activity	kinase binding	protein homodimerization activity	oxidoreductase activity
high-density lipoprotein particle	14						36	37	43	44	45	62	68	75	76	109	35	37	48	64	105
membrane raft	21
basolateral plasma membrane	23
apical part of cell	26
endoplasmic reticulum lumen	34					KEGG富集	Fatty acid biosynthesis	African trypanosomiasis	DNA replication	Arginine biosynthesis	beta-Alanine metabolism	Tyrosine metabolism	Glycine, serine and threonine metabolism	Arachidonic acid metabolism	Pyruvate metabolism	Tryptophan metabolism	Valine, leucine and isoleucine degradation	Glucagon signaling pathway	p53 signaling pathway	Oocyte meiosis	Fatty acid degradation	Carbon metabolism	Cell cycle	Complement and coagulation cascades	Drug metabolism - cytochrome P450	Pathways in cancer
chromosomal region	36						6	8	9	10	10	11	11	13	14	15	15	15	16	16	19	24	24	30	32	35
external side of plasma membrane	36
spindle	37
secretory granule lumen	43
mitochondrial matrix	44
blood microparticle	45
xenobiotic glucuronidation	10	BP
acute-phase response	19
cellular amino acid biosynthetic process	20
complement activation	28
response to alcohol	37
cellular hormone metabolic process	38
response to toxic substance	38
organic cyclic compound catabolic process	44
lipid catabolic process	47
sulfur compound metabolic process	48
response to extracellular stimulus	53
regulation of cell cycle process	59
response to inorganic substance	60
steroid metabolic process	61
negative regulation of catalytic activity	61
mitotic cell cycle process	62
response to hormone	68
small molecule catabolic process	75
response to xenobiotic stimulus	76
monocarboxylic acid metabolic process	109
estrogen 16-alpha-hydroxylase activity	6	MF
NAD-retinol dehydrogenase activity	8
fatty acid ligase activity	9
glucuronosyltransferase activity	11
oxidoreductase activity, acting on the aldehyde or oxo group of donors	13
oxidoreductase activity, acting on the CH-CH group of donors	13
flavin adenine dinucleotide binding	14
lipid transporter activity	21
vitamin binding	23
organic acid binding	24
lyase activity	24
carboxylic acid binding	26
monooxygenase activity	31
sulfur compound binding	32
enzyme inhibitor activity	33
amide binding	35
ATP-dependent activity	37
kinase binding	48
protein homodimerization activity	64
oxidoreductase activity	105
[truncated: 17 more columns]

## Sheet: Pancreatic cancer
serine protease inhibitor complex	3	CC
membrane attack complex	3				serine protease inhibitor complex	membrane attack complex	intrinsic component of external side of plasma membrane	endoplasmic reticulum-Golgi intermediate compartment	Golgi lumen	platelet alpha granule	actin-based cell projection	basement membrane	membrane raft	cell projection membrane	secretory granule membrane	cell-substrate junction	cell-cell junction	external side of plasma membrane	basal part of cell	lytic vacuole	perinuclear region of cytoplasm	endoplasmic reticulum lumen	apical part of cell	extracellular matrix	cell wall disruption in another organism	flavonoid glucuronidation	formation of primary germ layer	regulation of wound healing	ameboidal-type cell migration	digestion	skin development	hormone metabolic process	circulatory system process	blood vessel development	regulation of body fluid levels	cell-cell adhesion	enzyme-linked receptor protein signaling pathway	response to peptide	cell morphogenesis	extracellular matrix organization	monocarboxylic acid metabolic process	tissue morphogenesis	positive regulation of cell migration	regulation of cell adhesion	transmembrane receptor protein tyrosine kinase activator activity	oligosaccharide binding	cell adhesion mediator activity	extracellular matrix binding	chemokine receptor binding
intrinsic component of external side of plasma membrane	5				3	3	5	8	9	10	10	13	13	13	15	16	17	20	21	21	23	26	27	55	4	9	13	13	15	17	17	18	26	26	27	29	29	30	30	31	31	32	33	34	4	5	6	7	7
endoplasmic reticulum-Golgi intermediate compartment	8
Golgi lumen	9
platelet alpha granule	10			TOPGO富集	lytic vacuole	perinuclear region of cytoplasm	endoplasmic reticulum lumen	apical part of cell	extracellular matrix	extracellular matrix organization	monocarboxylic acid metabolic process	tissue morphogenesis	positive regulation of cell migration	regulation of cell adhesion	oxidoreductase activity	serine-type peptidase activity	lipid binding	extracellular matrix structural constituent	calcium ion binding
actin-based cell projection	10				21	23	26	27	55	31	31	32	33	34	25	26	27	32	38
basement membrane	13
membrane raft	13
cell projection membrane	13
secretory granule membrane	15			KEGG富集	Glutathione metabolism	Glycolysis / Gluconeogenesis	PPAR signaling pathway	Fat digestion and absorption	Arrhythmogenic right ventricular cardiomyopathy	IL-17 signaling pathway	Phagosome	Axon guidance	Complement and coagulation cascades	Transcriptional misregulation in cancer	ECM-receptor interaction	Retinol metabolism	Protein digestion and absorption
cell-substrate junction	16				4	5	5	6	6	6	8	8	9	9	14	15	22
cell-cell junction	17
external side of plasma membrane	20
basal part of cell	21
lytic vacuole	21
perinuclear region of cytoplasm	23
endoplasmic reticulum lumen	26
apical part of cell	27
extracellular matrix	55
cell wall disruption in another organism	4	BP
flavonoid glucuronidation	9
formation of primary germ layer	13
regulation of wound healing	13
ameboidal-type cell migration	15
digestion	17
skin development	17
hormone metabolic process	18
circulatory system process	26
blood vessel development	26
regulation of body fluid levels	27
cell-cell adhesion	29
enzyme-linked receptor protein signaling pathway	29
response to peptide	30
cell morphogenesis	30
extracellular matrix organization	31
monocarboxylic acid metabolic process	31
tissue morphogenesis	32
positive regulation of cell migration	33
regulation of cell adhesion	34
transmembrane receptor protein tyrosine kinase activator activity	4	MF
oligosaccharide binding	5
cell adhesion mediator activity	6
extracellular matrix binding	7
chemokine receptor binding	7
exopeptidase activity	8
glucuronosyltransferase activity	9
protease binding	9
endopeptidase inhibitor activity	11
collagen binding	12
growth factor binding	14
integrin binding	17
anion transmembrane transporter activity	17
receptor ligand activity	22
glycosaminoglycan binding	25
oxidoreductase activity	25
serine-type peptidase activity	26
lipid binding	27
extracellular matrix structural constituent	32
calcium ion binding	38
[truncated: 15 more columns]

## Sheet: Bladder cancer
protein complex involved in cell adhesion	3	CC		protein complex involved in cell adhesion	main axon	blood microparticle	glutamatergic synapse	cell cortex	secretory granule lumen	sarcolemma	membrane raft	receptor complex	focal adhesion	polymeric cytoskeletal fiber	contractile fiber	extracellular matrix	regulation of astrocyte differentiation	astrocyte development	leukocyte homeostasis	positive regulation of endocytosis	regulation of neuron differentiation	regulation of chemotaxis	actin filament organization	positive regulation of cell projection organization	extracellular matrix organization	response to inorganic substance	muscle contraction	sensory organ development	regulation of system process	cellular response to nitrogen compound	cell junction organization	regulation of MAPK cascade	positive regulation of cell death	cellular response to cytokine stimulus	regulation of supramolecular fiber organization	supramolecular fiber organization	structural constituent of eye lens	actinin binding	transmembrane receptor protein tyrosine kinase activity	scaffold protein binding	extracellular matrix binding	collagen binding	myosin binding	amyloid-beta binding	structural constituent of cytoskeleton	growth factor binding	calmodulin binding	peptidase regulator activity	structural constituent of muscle
main axon	3			3	3	4	5	6	6	7	7	7	11	15	17	19	3	3	4	5	6	6	7	7	8	8	9	9	9	9	10	10	11	11	14	20	3	3	3	3	4	4	4	4	4	4	4	4	5
blood microparticle	4
glutamatergic synapse	5					TOPGO富集	receptor complex	focal adhesion	polymeric cytoskeletal fiber	contractile fiber	extracellular matrix	regulation of MAPK cascade	positive regulation of cell death	cellular response to cytokine stimulus	regulation of supramolecular fiber organization	supramolecular fiber organization	heparin binding	protein homodimerization activity	lipid binding	actin binding	structural molecule activity
cell cortex	6						7	11	15	17	19	10	11	11	14	20	7	9	9	17	21
secretory granule lumen	6
sarcolemma	7
membrane raft	7					KEGG富集	Malaria	Complement and coagulation cascades	Cardiac muscle contraction	Vascular smooth muscle contraction
receptor complex	7						3	4	4	4
focal adhesion	11
polymeric cytoskeletal fiber	15
contractile fiber	17
extracellular matrix	19
regulation of astrocyte differentiation	3	BP
astrocyte development	3
leukocyte homeostasis	4
positive regulation of endocytosis	5
regulation of neuron differentiation	6
regulation of chemotaxis	6
actin filament organization	7
positive regulation of cell projection organization	7
extracellular matrix organization	8
response to inorganic substance	8
muscle contraction	9
sensory organ development	9
regulation of system process	9
cellular response to nitrogen compound	9
cell junction organization	10
regulation of MAPK cascade	10
positive regulation of cell death	11
cellular response to cytokine stimulus	11
regulation of supramolecular fiber organization	14
supramolecular fiber organization	20
structural constituent of eye lens	3	MF
actinin binding	3
transmembrane receptor protein tyrosine kinase activity	3
scaffold protein binding	3
extracellular matrix binding	4
collagen binding	4
myosin binding	4
amyloid-beta binding	4
structural constituent of cytoskeleton	4
growth factor binding	4
calmodulin binding	4
peptidase regulator activity	4
structural constituent of muscle	5
microtubule binding	5
heparin binding	7
protein homodimerization activity	9
lipid binding	9
actin binding	17
structural molecule activity	21
[truncated: 6 more columns]
